# Supplementary material for: High-Entropy Sulfide Nanoarchitectures with Triple-Shelled Hollow Design for Durable Sodium–Ion Batteries
Source: Nanomaterials (Basel). 2025 Jun 7;15(12):881. doi: 10.3390/nano15120881 (PMC12196503; doi:10.3390/nano15120881)
Supplement: Supplementary file 1 [file nanomaterials-15-00881-s001.zip]

Archive with 1 entries (1 files):
- nanomaterials-3674970-supplementary.pdf
